# Supplementary material for: Blind Testing: DNA Barcoding Sheds Light Upon the Identity of Plant Fragments as a Subsidy for Cave Conservation
Source: Front Plant Sci. 2018 Jul 24;9:1052. doi: 10.3389/fpls.2018.01052 (PMC6066976; doi:10.3389/fpls.2018.01052)
Supplement: TABLE S1 [file Table_1.XLSX]

## Sheet: Sheet1
Specimens	Description (Genbank accession number)	ITS	rbcL	trnH	Family
		ident (evalue; query cover)
ITV3718	Parkia platycephala (MG217383)	83 ( 1.40E-94; 100)	-	-	Fabaceae
	Parkia platycephala MG217382)	83 ( 1.40E-94; 100)	-	-	Fabaceae
	Camptosema ellipticum (MG407434)	-	97 (0; 100)	-	Fabaceae
	Dioclea bicolor (MG407435)	-	97 (0; 100)	-	Fabaceae
	Parkia (MG220412)	-	-	98 (1.89E-51; 52)	Fabaceae
ITV3719	Dioclea bicolor (MG407435)	-	97 (0; 99)	-	Fabaceae
	Camptosema ellipticum (MG407434)	-	97 (0; 99)	-	Fabaceae
	Aeschynomene rudis (MG220398)	-	-	91 (5.99E-25; 43)	Fabaceae
	Centrosema carajasensis (MG220397)	-	-	88 (1.68E-20; 31)	Fabaceae
ITV3720	Aparisthmium (MG217361, MG407431)	97 ( 0; 100)	100 (0; 100)	-	Euphorbiaceae
	Alchornea discolor (MG217355, MG407426)	87 ( 8.81E-142; 100)	99 (0; 99)	-	Euphorbiaceae
ITV3721	Dioclea bicolor (MG217365, MG407435)	88 ( 2.54E-162; 100)	97 (0; 100)	-	Fabaceae
	Camptosema ellipticum (MG217364, MG407434)	88 ( 9.21E-157; 99)	97 (0; 100)	-	Fabaceae
	Abrus (MG220397)	-	-	94 (5.06E-48; 97)	Fabaceae
	Aeschynomene (MG220398)	-	-	99 (8.46E-46; 64)	Fabaceae
ITV3722	Myrcia bracteata (MG217374)	99 ( 0; 100)	-	-	Myrtaceae
	Myrcia sylvatica (MG217376)	98 ( 0; 100)	-	-	Myrtaceae
	Myrcia (MG217375)	98 ( 0; 100)	-	-	Myrtaceae
ITV3723	Dioclea bicolor (MG217365, MG407435)	88 ( 6.97E-158; 100)	97 (0; 99)	-	Fabaceae
	Camptosema ellipticum (MG217364, MG407434)	88 ( 1.95E-153; 100)	97 (0; 99)	-	Fabaceae
	Abrus (MG220397)	-	-	95 (6.06E-41; 97)	Fabaceae
	Aeschynomene (MG220398)	-	-	89 (6.01E-46; 64)	Fabaceae
ITV3724	Myrcia sylvatica (MG217376, MG407445)	100 ( 0; 99)	100 (0; 95)	-	Myrtaceae
	Myrcia bracteata (MG217374,MG407443, MG220409)	100 ( 0; 97)	100 (0; 92)	100 (0; 100)	Myrtaceae
	Myrcia sylvatica (MG217377)	98 ( 0; 98)	-	-	Myrtaceae
ITV3725	Tapirira (MG217387)	99 (0; 99)	-	-	Anacardiaceae
	Tapirira (DQ787402)	99 (0; 72)	-	-	Anacardiaceae
	Tapirira (GU935446)	-	99 (0; 100)	-	Anacardiaceae
	Tapirira (GU935445)	-	99 (0; 100)	-	Anacardiaceae
ITV3726	Tapirira (MG217387)	99 (0; 97)	-	-	Anacardiaceae
	Tapirira (DQ787402)	98 (0; 72)	-	-	Anacardiaceae
	Tapirira (GU935446)	-	100 (0; 100)	-	Anacardiaceae
	Tapirira (GU935445)	-	100 (0; 100)	-	Anacardiaceae
	Tapirira (KR076392)	-	-	98 (0; 99)	Anacardiaceae
	Tapirira (KR076394)	-	-	96 (0; 99)	Anacardiaceae
ITV3727	Tapirira (MG217387)	100 (0; 100)	-	-	Anacardiaceae
	Tapirira (DQ787402)	99 (09; 72)	-	-	Anacardiaceae
ITV3729	Tapirira (MG217387)	99 (0; 100)	-	-	Anacardiaceae
	Tapirira (DQ787402)	98 (72)	-	-	Anacardiaceae
	Tapirira (GU935446)	-	100 (0; 100)	-	Anacardiaceae
	Tapirira (GU935445)	-	100 (0; 100)	-	Anacardiaceae
	Tapirira (KR076392)	-	-	98 (0; 100)	Anacardiaceae
	Tapirira (KR076394)	-	-	96 (0; 100)	Anacardiaceae
ITV3730	Forsteronia (MG217370)	100 ( 0; 99)	-	-	Apocynaceae
	Mandevilla erecta (MG217354)	91 ( 2.45E-177; 97)	-	-	Apocynaceae
	Secondatia densiflora (MG407454)	-	99 (0; 99)	-	Apocynaceae
	Secundatia densiflora (MG407453)	-	99 (0; 99)	-	Apocynaceae
	Echites yucatanensis (HG963874)	-	-	100(2E-178; 95)	Apocynaceae
ITV3731	Tapirira (MG217387)	100 (0, 100)	-	-	Anacardiaceae
	Tapirira (DQ787402)	99 (0; 72)	-	-	Anacardiaceae
	Tapirira (GU935446)	-	100 (0; 100)	-	Anacardiaceae
	Tapirira (GU935445)	-	100 (0; 100)	-	Anacardiaceae
	Tapirira (KR076392)	-	-	98 (0; 100)	Anacardiaceae
	Tapirira (KR076394)	-	-	96 (0; 100)	Anacardiaceae
ITV3732	Serjania (KX584961)	99 (0, 66)	-	-	Sapindaceae
	Matayba (MG217373)	83 ( 8.62E-97; 100)	-	-	Sapindaceae
	Serjania (MG407456)	-	100 (0; 100)	-	Sapindaceae
	Serjania (MG407455)	-	100 (0; 100)	-	Sapindaceae
	Serjania (HG963763)	-	-	98 (8E-172; 94)	Sapindaceae
ITV3733	Forsteronia (MG217370)	100 (0, 99)	-	-	Apocynaceae
	Mandevilla erecta (MG217354)	99 (98)	-	-	Apocynaceae
	Secondatia densiflora (MG407454)	-	99 (0; 100)	-	Apocynaceae
	Secundatia densiflora (MG407453)	-	99 (0; 100)	-	Apocynaceae
	Echites yucatanensis (HG963874)	-	-	100(2E-178; 91)	Apocynaceae
ITV2770	Vismia gracilis (MG217391)	100 (0; 100)	-	-	Hypericaceae
	Vismia (MG217390)	100 (0; 100)	-	-	Hypericaceae
ITV2771	Vismia gracilis (MG217391)	100 (0; 100)	-	-	Hypericaceae
	Vismia (MG217388)	98 (0; 100)	-	-	Hypericaceae
	Vismia guianensis (KX249554)	-	-	99 (5,00E-104; 84)	Hypericaceae

## Sheet: Sheet2
Specimens	Description (accession number)	ITS	rbcL	trnH	Family
ITV3718	Parkia platycephala (ITV3083)	83% (100)	-	-	Fabaceae
	Parkia platycephala (ITV1764)	83% (100)	-	-	Fabaceae
	Camptosema ellipticum (ITV1867)	-	97%(100)	-	Fabaceae
	Dioclea bicolor (ITV1870)	-	97%(100)	-	Fabaceae
	Parkia (ITV2593)	-	-	98% (52)	Fabaceae
ITV3719	Dioclea bicolor (ITV1870)	-	97%(99)	-	Fabaceae
	Camptosema ellipticum (ITV1867)	-	97%(99)	-	Fabaceae
	Aeschynomene rudis (ITV599)	-	-	91%(43)	Fabaceae
	Centrosema carajasensis (ITV171)	-	-	88%(31)	Fabaceae
ITV3720	Aparisthmium (ITV544)	97%(100)	100%(100)	-	Euphorbiaceae
	Alchornea discolor (ITV3056)	87%(100)	99%(99)	-	Euphorbiaceae
ITV3721	Dioclea bicolor (ITV1870)	88%(100)	97%(100)	-	Fabaceae
	Camptosema ellipticum (ITV1867)	88%(99)	97%(100)	-	Fabaceae
	Abrus (ITV751)	-	-	94%(97)	Fabaceae
	Aeschynomene (ITV599)	-	-	99%(64)	Fabaceae
ITV3722	Myrcia bracteata (ITV2210)	99%(100)	-	-	Myrtaceae
	Myrcia sylvatica (ITV1882)	98%(100)	-	-	Myrtaceae
	Myrcia (ITV4164)	98%(100)	-	-	Myrtaceae
ITV3723	Dioclea bicolor (ITV1870)	88%(100)	97%(99)	-	Fabaceae
	Camptosema ellipticum (ITV1867)	88%(100)	97%(99)	-	Fabaceae
	Abrus (ITV751)	-	-	95%(97)	Fabaceae
	Aeschynomene (ITV599)	-	-	89%(64)	Fabaceae
ITV3724	Myrcia sylvatica (ITV1882)	100%(99)	100%(95)	-	Myrtaceae
	Myrcia bracteata (ITV2210)	100%(97)	100%(92)	100%(100)	Myrtaceae
	Myrcia sylvatica (ITV4181)	99%(98)	-	-	Myrtaceae
ITV3725	Tapirira (ITV3880)	99%(99)	-	-	Anacardiaceae
	Tapirira (DQ787402.1)	99%(72)	-	-	Anacardiaceae
	Tapirira (GU935446.1)	-	99%(100)	-	Anacardiaceae
	Tapirira (GU935445.1)	-	99%(100)	-	Anacardiaceae
ITV3726	Tapirira (ITV3880)	99%(97)	-	-	Anacardiaceae
	Tapirira (DQ787402.1)	98%(72)	-	-	Anacardiaceae
	Tapirira (GU935446.1)	-	100%(100)	-	Anacardiaceae
	Tapirira (GU935445.1)	-	100%(100)	-	Anacardiaceae
	Tapirira (KR076392.1)	-	-	98%(99)	Anacardiaceae
	Tapirira (KR076394.1)	-	-	96%(99)	Anacardiaceae
ITV3727	Tapirira (ITV3880)	100%(100)	-	-	Anacardiaceae
	Tapirira (DQ787402.1)	99%(72)	-	-	Anacardiaceae
ITV3728	Abrus melanospermus subsp.tenuiflorus (ITV751)	-	-	79%(99)	Sapindales
	Aeschynomene rudis (ITV599)	-	-	89%(54)	Fabaceae
	-	-	-	-	Fabaceae
	-	-	-	-	Fabaceae
	-	-	-	-	Fabaceae
ITV3729	Tapirira (ITV3880)	99%(100)	-	0.98	Anacardiaceae
	Tapirira (DQ787402.1)	98%(72)	-	0.96	Anacardiaceae
	Tapirira (GU935446.1)	-	100%(100)	-	Anacardiaceae
	Tapirira (GU935445.1)	-	100%(100)	-	Anacardiaceae
	Tapirira (KR076392.1)	-	-	0.98	Anacardiaceae
	Tapirira( KR076394.1)	-	-	0.96	Anacardiaceae
ITV3730	Forsteronia (ITV869)	100%(99)	x	-	Apocynaceae
	Mandevilla erecta (ITV559)	91%(97)	-	-	Apocynaceae
	Secondatia densiflora (ITV1089)	-	99%(99)	-	Apocynaceae
	Secundatia densiflora (ITV4153)	-	99%(99)	-	Apocynaceae
	Odontadenia (ITV658)	-	-	0.94	Apocynaceae
ITV3731	Tapirira (ITV3880)	100%(100)	x	-	Anacardiaceae
	Tapirira (DQ787402.1)	99%(72)	-	-	Anacardiaceae
	Tapirira (GU935446.1)	-	100%(100)	-	Anacardiaceae
	Tapirira (GU935445.1)	-	100%(100)	-	Anacardiaceae
	Tapirira (KR076392.1)	-	-	98%(100)	Anacardiaceae
	Tapirira (KR076394.1)	-	-	96%(100)	Anacardiaceae
ITV3732	Serjania (KX584961.1)	99%(66)	-	-	Sapindaceae
	Matayba (ITV3053)	85%(97)	-	-	Sapindaceae
	Serjania (ITV3015)	-	100%(100)	-	Sapindaceae
	Serjania (ITV3014)	-	100%(100)	-	Sapindaceae
	Serjania (HG963763.1)	-	-	98%(94)	Sapindaceae
ITV3733	Forsteronia (ITV869)	100%(99)	-	-	Apocynaceae
	Mandevilla erecta (ITV559)	99%(98)	-	-	Apocynaceae
	Secondatia densiflora ITV1089)	-	99%(100)	-	Apocynaceae
	Secundatia densiflora (ITV4153)	-	99%(100)	-	Apocynaceae
	Odontadenia (ITV658)	-	-	94%(89)	Apocynaceae
ITV2770	Vismia gracilis (ITV3007)	100%(100)	-	-	Hypericaceae
	Vismia (ITV3836)	100%100)	-	-	Hypericaceae
ITV2771	Vismia gracilis (ITV3007)	100%(100)	-	-	Hypericaceae
	Vismia (ITV4055)	98%(100)	-	-	Hypericaceae
ITV2772	Vismia (KX249554.1)	-	-	99%(84)	Hypericaceae
	Vismia (KX249555.1)	-	-	99%(84)	Hypericaceae
The values represent: % identity (% query coverage per subject)
