# Supplementary material for: Blind Testing: DNA Barcoding Sheds Light Upon the Identity of Plant Fragments as a Subsidy for Cave Conservation
Source: Front Plant Sci. 2018 Jul 24;9:1052. doi: 10.3389/fpls.2018.01052 (PMC6066976; doi:10.3389/fpls.2018.01052)
Supplement: TABLE S2 [file Table_2.XLSX]

## Sheet: Sheet1
	BOLD Accession Number	GenBank Accession Number
Sample ID	Process ID	ITS2	rbcL	trnH-psbA	Plant part
ITV3718	ITVRT030-17	MG217367	MG407438	MG220405	rhizotheme
ITV3719	ITVRT031-17	-	MG407437	MG220404	seedling
ITV3720	ITVRT032-17	MG217366	MG407436	-	rhizotheme
ITV3721	ITVRT033-17	MG217368	MG407439	MG220406	rhizotheme
ITV3722	ITVRT034-17	MG217379	-	-	seed
ITV3723	ITVRT035-17	MG217369	MG407440	MG220407	rhizotheme
ITV3724	ITVRT036-17	MG217378	MG407447	MG220410	seedling
ITV3725	ITVRT037-17	MG217357	MG407427	-	rhizotheme
ITV3726	ITVRT038-17	MG217358	MG407428	MG220399	rhizotheme
ITV3727	ITVRT039-17	MG217356	-	-	rhizotheme
ITV3729	ITVRT040-17	MG217360	MG407430	MG220401	rhizotheme
ITV3730	ITVRT041-17	MG217362	MG407432	MG220402	rhizotheme
ITV3731	ITVRT042-17	MG217359	MG407429	MG220400	rhizotheme
ITV3732	ITVRT043-17	MG217384	MG407452	MG220413	rhizotheme
ITV3733	ITVRT044-17	MG217363	MG407433	MG220403	rhizotheme
ITV2770	ITVRT027-17	MG217389	-	-	sapling and rhizotheme
ITV2771	ITVRT028-17	MG217371	-	MG220408	sapling and rhizotheme
ITV171	ITVRT001-17	MG217392	-	-	Leaf
ITV544	ITVRT002-17	MG217361	MG407431	-	Leaf
ITV559	ITVRT003-17	MG217372	MG407441	-	Leaf
ITV599	ITVRT004-17	MG217354	MG407425	MG220398	Leaf
ITV658	ITVRT005-17	MG217380	MG407448	MG220411	Leaf
ITV751	ITVRT006-17	MG217353	MG407424	MG220397	Leaf
ITV869	ITVRT007-17	MG217370	-	-	Leaf
ITV1089	ITVRT008-17	MG217386	MG407454	-	Leaf
ITV1764	ITVRT009-17	MG217382	MG407450	-	Leaf
ITV1867	ITVRT010-17	MG217364	MG407434	-	Leaf
ITV1870	ITVRT011-17	MG217365	MG407435	-	Leaf
ITV1882	ITVRT012-17	MG217376	MG407445	-	Leaf
ITV2210	ITVRT013-17	MG217374	MG407443	MG220409	Leaf
ITV2593	ITVRT014-17	MG217381	MG407449	MG220412	Leaf
ITV3007	ITVRT015-17	MG217391	MG407458	-	Leaf
ITV3014	ITVRT016-17	-	MG407455	-	Leaf
ITV3015	ITVRT017-17	-	MG407456	-	Leaf
ITV3053	ITVRT018-17	MG217373	MG407442	-	Leaf
ITV3056	ITVRT019-17	MG217355	MG407426	-	Leaf
ITV3083	ITVRT020-17	MG217383	MG407451	-	Leaf
ITV3836	ITVRT021-17	MG217390	-	-	Leaf
ITV3880	ITVRT022-17	MG217387	-	-	Leaf
ITV4055	ITVRT023-17	MG217388	MG407457	-	Leaf
ITV4153	ITVRT024-17	MG217385	MG407453	-	Leaf
ITV4164	ITVRT025-17	MG217375	MG407444	-	Leaf
ITV4181	ITVRT026-17	MG217377	MG407446	-	Leaf
